# Supplementary material for: Targeted Separation of COX-2 Inhibitor from Pterocephalus hookeri Using Preparative High-Performance Liquid Chromatography Directed by the Affinity Solid-Phase Extraction HPLC System
Source: Molecules. 2021 Dec 6;26(23):7395. doi: 10.3390/molecules26237395 (PMC8658877; doi:10.3390/molecules26237395)
Supplement: Supplementary file 1 [file molecules-26-07395-s001.zip]

Archive with 1 entries (1 files):
- molecules-1479952-supplementary.pdf
